# Supplementary material for: An open source three-mirror laser scanning holographic two-photon lithography system
Source: PLoS One. 2022 Apr 15;17(4):e0265678. doi: 10.1371/journal.pone.0265678 (PMC9012383; doi:10.1371/journal.pone.0265678)
Supplement: S1 File — Compressed archive containing the assembly file named “holo2pp3galvos.asm” and all the items files. (ZIP) [file pone.0265678.s001.zip]

Archive with 3 entries (3 files):
- S1.part1.rar
- S1.part2.rar
- S1.part3.rar
