# Supplementary material for: An open source three-mirror laser scanning holographic two-photon lithography system
Source: PLoS One. 2022 Apr 15;17(4):e0265678. doi: 10.1371/journal.pone.0265678 (PMC9012383; doi:10.1371/journal.pone.0265678)
Supplement: S3 File — Compressed archive containing the software files. Refer to the included readme for further information. (ZIP) [file pone.0265678.s003.zip]

Archive with 14 entries (14 files):
- points.mlapp
- main.mlapp
- hologram.mlapp
- gratingblaze.m
- GS_generatehologram.m
- generatehologram.m
- galvo.mlapp
- laser.mlapp
- Blink_OverDrive_Plus.lnk
- HCImageLive.lnk
- MCM3000_Control.lnk
- fullFOV.mlapp
- readme.txt
- findinterface.mlapp
