# Supplementary material for: An open source three-mirror laser scanning holographic two-photon lithography system
Source: PLoS One. 2022 Apr 15;17(4):e0265678. doi: 10.1371/journal.pone.0265678 (PMC9012383; doi:10.1371/journal.pone.0265678)
Supplement: S3 File — Compressed archive containing the software files. Refer to the included readme for further information. (ZIP) [file pone.0265678.s003.zip › gratingblaze.m]

function grating=gratingblaze(blaze_width,grating_size,varargin)
    %Generate a blazed grating
    %Input arguments
    %   blaze_width: blaze width in  px.
    %   grating_size:  grating size in  px. If scalar square grating, else rectangular.
    %   varargin1: vector with grating min and max (8bit grayscale).
    %   varargin2: if present 45 degree grating.
    
    if length(varargin)==1
        grating_boundaries=varargin{1};
    else
        grating_boundaries=[0 2*pi];
    end
    
    if length(grating_size)==1
        grating_size_x=grating_size;
        grating_size_y=grating_size;
    else
        grating_size_x=grating_size(1);
        grating_size_y=grating_size(2);
    end

    if(length(varargin)<=1)
        N_of_blaze=ceil(grating_size_x/blaze_width);
    else
        N_of_blaze=ceil(3*grating_size_x/blaze_width);
    end

    period=linspace(grating_boundaries(1),grating_boundaries(2),blaze_width);

    grating_1d=repmat(period,[1 N_of_blaze]);
    if(length(varargin)<=1)
        grating_1d=grating_1d(1:grating_size_x);
    else
        grating_1d=grating_1d(1:3*grating_size_x);
    end

    if(length(varargin)<=1)
        grating=repmat(grating_1d,[grating_size_y 1]);
    else
        grating=repmat(grating_1d,[max([3*grating_size_y 3*grating_size_x]) 1]);
        grating=imrotate(grating,45);
        [side,~]=size(grating);
        grating=grating(side/2-grating_size_x/2:side/2+grating_size_x/2-1,side/2-grating_size_y/2:side/2+grating_size_y/2-1);
    end

end
