# Supplementary material for: An open source three-mirror laser scanning holographic two-photon lithography system
Source: PLoS One. 2022 Apr 15;17(4):e0265678. doi: 10.1371/journal.pone.0265678 (PMC9012383; doi:10.1371/journal.pone.0265678)
Supplement: S3 File — Compressed archive containing the software files. Refer to the included readme for further information. (ZIP) [file pone.0265678.s003.zip › generatehologram.m]

function hologram=generatehologram(imagedata,N,m,grating_period,saveto,varargin)
%GENERATEHOLOGRAM Generate a 1920*1152 hologram to be displayed on the SLM
%by using the MRAF algorithm. Computation is done by the GPU.
%
%   Input arguments
%       imagefile: file path of the intended projection, if it's not
%       1920x1920 it will be strechted to fit this size.
%       N: number of iterations for the algorithm.
%       grating_period: period [px] of the grating that will be
%       superimposed to the hologram; set equal to Inf for no grating.
%
%
%   Output arguments
%       hologram: the 1920*1152 hologram.
    
    if grating_period==Inf
        grating=gpuArray(single(ones(1920)));
    else
        if isempty(varargin)
            grating=gpuArray(single(gratingblaze(grating_period,1920)));
        else
            grating=gpuArray(single(gratingblaze(grating_period,1920,[0 2*pi],1)));
        end
    end

    s=size(imagedata);
    if ~isequal(s,[1920 1920])
        imagedata=imresize(imagedata,[1920 1920]);
    end
    
    I=gpuArray(single(imagedata)/255);
    I=I';
    avgimg=mean(I(:));
    Isignal=gpuArray(zeros(1920,1920));
    Isignal(I>0.5)=I(I>0.5);

    rmse=zeros(1,N);
    rough=zeros(1,N);
    [x,y]=ndgrid(-959:960,-959:960);
    I1=(x.^2+y.^2)/max(max((x.^2+y.^2)));
    for n=1:N
        H=fftshift(fft2(fftshift(I1)));
        I2=fftshift(ifft2(fftshift(exp(1i*angle(H)))));
        avg2=mean(abs(I2(:)));
        I2=I2/avg2*avgimg;
        I2noise=gpuArray(zeros(1920,1920));
        I2noise(I<0.5)=I2(I<0.5);
        I1=(m*sqrt(Isignal)+(1-m)*abs(I2noise)).*exp(1i*angle(I2));
        rmse(n)=sqrt(gather(mean((abs(I2(:))-I(:)).^2)));
        rough(n)=gather(std(abs(I2(I>0.5))));
    end
    
    temp=wrapTo2Pi(angle(H)+grating);
    hologram=gather(temp(385:end-384,:));
    imwrite(uint8(255*hologram/(2*pi)),saveto);
   
end
