# Supplementary material for: An open source three-mirror laser scanning holographic two-photon lithography system
Source: PLoS One. 2022 Apr 15;17(4):e0265678. doi: 10.1371/journal.pone.0265678 (PMC9012383; doi:10.1371/journal.pone.0265678)
Supplement: S3 File — Compressed archive containing the software files. Refer to the included readme for further information. (ZIP) [file pone.0265678.s003.zip › readme.txt]

main.mlapp: main software
laser.mlapp: laser information dialog
hologram.mlapp: hologram generation dialog
	gratingblaze.m: blazed grating generation
	generatehologram.m: MRAF hologram calculation
	GS_generatehologram.m: GS hologram calculation
galvo.mlapp: galvo setting definition dialog
fullFOV.mlapp: dialog to write dots and lines
findinterface.mlapp: routine to assist the user in finding the resist-coverslip interface
points.mlapp: dialog to scan a matrix of spots

MCM3000_control.lnk: shortcut to Thorlabs software to control XY stage and objective arm
HCImageLive.lnk: shortcut to Hamamatsu sofware to control the camera
Blin_OverDrive_Plus.lnk: shortcut to Meadowlark software to control the SLM
