# Supplementary material for: An open source three-mirror laser scanning holographic two-photon lithography system
Source: PLoS One. 2022 Apr 15;17(4):e0265678. doi: 10.1371/journal.pone.0265678 (PMC9012383; doi:10.1371/journal.pone.0265678)
Supplement: S4 File — (M) [file pone.0265678.s004.m]

%% Initialization
close all;
clear;
clc;

output_angles=horzcat([-11.5:0.1:-0.1],[0.1:0.1:11.5]); %[degree]
d1_1_vector=zeros(1,length(output_angles)); %Vectore to store Gx2 tilts
d2_1_vector=zeros(1,length(output_angles)); %Vectore to store Gx tilts

for i=1:length(output_angles)
    %% Parameters definition

    %Output angle [rad]
    value_D=deg2rad(output_angles(i));

    %Angle between laser and mirrors at rest [rad]
    value_a=deg2rad(45);

    %Distance between galvos Gx and Gy [mm]
    value_d=14.7;

    %Distance between galvos Gx and Gx2 [mm]
    value_l=90;

    %% Symbolic calculus
    % Variables definition
    syms d2 l D d a;

    % Equation definition
    x1=d-cos(D)*(d*sin(a+d2))/(sin(a+d2)*cos(D)-cos(a+d2)*sin(D));
    y1=-l+sin(D)*(d*sin(a+d2))/(sin(a+d2)*cos(D)-cos(a+d2)*sin(D));
    d1=(D-2*d2)/2;

    mu2=(cos(a+d1)*y1-sin(a+d1)*x1)/(sin(a+d1)*cos(D-2*d2+2*a)-cos(a+d1)*sin(D-2*d2+2*a));

    eq1=(cos(D-2*d2+2*a)*mu2==-x1);

    % Solving equation
    S=vpasolve(subs(eq1,[a D d l],[value_a value_D value_d value_l]),d2);
    d2_1_vector(i)=rad2deg(eval(S));
    d1_1_vector(i)=(rad2deg(value_D)-2*d2_1_vector(i))/2;
end

figure(1);
hold on;
plot(output_angles,d2_1_vector);
plot(output_angles,d1_1_vector);
xlabel("Output angle");
ylabel("Mirror tilt");
legend("G_x","G_x2");
hold off;

figure(2);
hold on;
plot(output_angles,d1_1_vector./d2_1_vector);
xlabel("Output angle");
ylabel("Gx_2/G_x");

ratio=d1_1_vector./d2_1_vector;
ratio(isnan(ratio))=[];
display(['Average ratio between galvos tilt :' num2str(mean(ratio))]);
